# Supplementary material for: Efficient thermal face recognition method using optimized curvelet features for biometric authentication
Source: PLoS One. 2023 Jun 26;18(6):e0287349. doi: 10.1371/journal.pone.0287349 (PMC10292695; doi:10.1371/journal.pone.0287349)
Supplement: S1 File — (TXT) [file pone.0287349.s001.txt]

The dataset used in this study can be found here http://vcipl-okstate.org/pbvs/bench/Data/04/download.
